# Supplementary material for: A novel Gardnerella, Prevotella, and Lactobacillus standard that improves accuracy in quantifying bacterial burden in vaginal microbial communities
Source: Front Cell Infect Microbiol. 2023 Jun 19;13:1198113. doi: 10.3389/fcimb.2023.1198113 (PMC10315654; doi:10.3389/fcimb.2023.1198113)
Supplement: Supplementary Table 1 — (A) qPCR information. (B) Metadata for patients. (C) Statistical tests. [file Table_1.xlsx]

## Sheet: A. qPCR values
Target	Name	Sequence (5' to 3')
Universal V6 16S rRNA	Uni-926F	AAACTCAAAKGAATTGACGG
	Uni-1062R	CTCACRRCACGAGCTGAC
Gardnerella	G-16S-F	GTTCTGTGTCGGAGCTAACG
	G-16S-R	ATAACCCGCTGGCAACACAG
Prevotella	P-16S-F	AGCATTAAGCATCCCACC
	P-16S-R	ACTTAAGCCGACACCTCAC
Fannyhessea	F-16S-F	TATACTTTCCGTGCCGCAGC
	F-16S-R	CCGCTGGCAACATGCGACAAGG
Lactobacillus	L-16S-F	CTCTCAGTGCTGCAGCTAAC
	L-16S-R	GGGACTTAACCCAACATCTC
E. coli	E-16S-F	CTTGGAGGTTGTGCCCTTGA
	E-16S-R	GCGGGACTTAACCCAACATTTC
Figure 1
G
Log	SP1	SP2	SP3	GV SP	UP1	UP2	UP3	GV UP
7	12.18	11.5519	12.5873	12.1064	12.708	12.3411	12.2744	12.4412
6.52288	13.09	13.3002	14.283	13.5577	13.9846	13.9385	13.6564	13.8598
6.04576	14.54	14.8836	15.9624	15.1287	15.429	15.4551	15.217	15.3671
5.56864	15.91	16.3947	15.8923	16.0657	17.0815	17.2081	17.1439	17.1445
5.09151	17.55	17.5711	17.4714	17.5308	18.5032	19.0229	18.7596	18.7619
4.61439	19.04	19.4431	18.9928	19.1586	20.2408	20.3998	20.2811	20.3073
4.13727	20.78	20.998	20.5441	20.774	21.9243	21.6765	22.2159	21.9389
3.66015	22.69	22.6892	22.6194	22.6662	23.8303	23.6824	23.6244	23.7124
3.18303	24.5	24.3033	24.7567	24.52	24.0334	25.5888	25.178	24.9334
2.70591	26.01	25.9466	26.2081	26.0549	26.7834	26.4578	27.0296	26.7569
2.22879	27.71	27.9962	27.5367	27.7476	27.9381	27.451	27.2509	27.5467
E	0.987013	0.978695	1.07679	1.01233	1.0351	1.02206	0.997385	1.01795
P
Log	SP1	SP2	SP3	PV SP	UP1	UP2	UP3	PV UP
7	12.8066	12.8329	13.6634	13.101	13.2093	13.8536	11.1305	12.7311
6.52288	14.2992	14.7033	14.9708	14.6578	14.5608	15.2423	13.2737	14.3589
6.04576	16.6511	16.0011	16.7022	16.4515	16.1857	16.524	14.6019	15.7705
5.56864	17.1853	17.4977	18.6259	17.7696	18.0975	18.1993	16.3158	17.5375
5.09151	19.7598	19.4113	20.1294	19.7668	19.9311	19.709	17.9928	19.211
4.61439	21.7944	21.0633	22.0339	21.6305	21.4895	20.9719	19.301	20.5874
4.13727	22.7625	22.8522	23.5278	23.0475	23.2746	24.572	21.2732	23.04
3.66015	25.0683	23.7515	24.0841	24.3013	24.4114	25.4231	23.1071	24.3139
3.18303	25.7024	26.0242	27.1001	26.2756	26.5991	26.8507	24.6333	26.0277
2.70591	27.215	27.9428	28.6793	27.9457	27.6104	28.2946	26.5667	27.4905
2.22879	28.835	30.1153	31.2047	30.0517	28.5418	31.7363	28.1953	29.4911
E	0.973792	0.919117	0.901489	0.930492	0.986453	0.877039	0.918673	0.92528
F
Log	SP1	SP2	SP3	AV SP	UP1	UP2	UP3	AV UP
7	12.9937	12.7455	11.0251	12.2548	12.7778	12.7939	13.2796	12.9504
6.52288	13.9792	13.8365	12.7254	13.5137	14.2921	14.6304	15.1506	14.691
6.04576	15.2218	15.576	14.6148	15.1375	15.6404	15.9599	16.4141	16.0048
5.56864	17.2888	17.4127	15.9561	16.8859	17.3759	17.748	17.9687	17.6975
5.09151	18.8372	18.9511	17.4615	18.4166	18.7332	18.2987	19.9357	18.9892
4.61439	20.1284	19.8755	20.1804	20.0615	19.0579	19.3098	21.5806	19.9827
4.13727	21.7662	22.3635	20.7243	21.618	22.2288	21.9162	23.2046	22.4499
3.66015	23.0983	23.0822	24.449	23.5432	23.598	23.6105	24.7772	23.9952
3.18303	24.6955	25.8092	23.3715	24.6254	25.6403	25.0441	27.6651	26.1165
2.70591	26.0923	27.1643	23.4881	25.5816	27.0502	27.0404	27.198	27.0962
2.22879	25.7892	29.4835	28.5938	27.9555	29.3023	26.7887	28.5427	28.2112
E	1.17637	0.939347	0.976177	1.02103	0.959898	1.10646	0.99369	1.0164
L
Log	SP1	SP2	SP3	LB SP	UP1	UP2	UP3	LB UP
7	11.5639	11.6233	11.7349	11.6407	12.9864	14.8824	12.2332	13.3673
6.52288	14.1175	13.03	13.5186	13.5554	14.4957	15.7436	13.6872	14.6422
6.04576	14.9101	14.6597	14.2504	14.6067	16.1577	16.8226	15.2584	16.0795
5.56864	16.4081	15.6849	15.6998	15.9309	17.9723	19.0857	17.1998	18.0859
5.09151	17.8649	17.6727	17.3841	17.6406	19.5168	20.8168	19.1899	19.8412
4.61439	19.5771	18.2476	20.4338	19.4195	22.587	21.6075	21.9435	22.046
4.13727	21.6837	21.7368	22.7017	22.0407	23.2786	22.012	22.2815	22.524
3.66015	23.0058	22.4216	24.6025	23.3433	25.3109	25.1668	23.7964	24.7581
3.18303	24.2193	24.9559	25.2369	24.804	26.8584	26.3775	25.7846	26.3402
2.70591	25.6755	26.9243	26.5613	26.387	27.9001	29.84	27.2191	28.3197
2.22879	26.6268	28.3474	29.0426	28.0056	29.306	30.6874	29.0358	29.6764
E	1.06651	0.904262	0.859658	0.935729	0.916625	0.976029	0.914974	0.935054
Figure 2
GPF mock	E std			G:P:F:L Standard			G:P:F Standard			GPL std			1G:9L Standard
10^6	87.68	88.226	81.53	87.38	84.29	82.26	91.38	89.21	87.09	101.401	99.154	95.59	81.85	78.42	76.49
10^5	75.186	81.962	83.79	95.07	100.8	83	101.04	106.74	99.8	92.972	94.852	100.54	88.2	93.76	76.76
10^4	53.694	47.472	71.45	81.66	76.24	74	93.55	88.02	81.48	87.7	94.041	92.13	72.18	67.12	67.49
GPL mock	E std			G:P:F:L Standard			G:P:F Standard			GPL std			1G:9L Standard
10^6	87.68	86.81	86.03	100.94	101.34	102.25	103.32	104.77	106.98	98.65	101.07	98.61	95.73	95.58	95.61
10^5	83.49	82.61	81.47	101.95	104.05	103.57	107.09	109.7	109.35	94.29	99.65	96.8	95.24	97.03	96.44
10^4	81.6	77.96	75.92	99.11	103.49	97.83	108.92	112.89	105.19	95.77	99.17	95.35	90.05	94.55	90.28
1G:9L mock	E std			G:P:F:L Standard			G:P:F Standard			GPL std			1G:9L Standard
10^6	92.39	88.57	93.64	102.22	105.45	106.01	104.44	108.52	110.73	102.55	102.83	106.14	97.04	99.72	99.21
10^5	91.97	85.34	91.13	103.4	108.08	107.2	108.37	113.38	112.95	104.96	102.39	106.35	96.72	101.08	99.9
10^4	88.15	78.37	85.19	104.91	102.2	103.14	114.03	111.71	110.48	104.34	99.58	104.83	95.99	93.25	95.36
Figure 3
Paired vaginal samples per swab by nugent
	E std						GPL std						GPFL std						GPF std						1G:9L
Normal	7.16129	7.81552	8.67194	8.61129	8.99954	8.39791	9.03328	9.045	9.81929	9.89394	10.2729	9.70472	10.1019	10.2893	9.64724	9.73965	10.6437	9.86905	8.32369	8.50769	7.8085	7.91044	8.91559	8.04981	10.5087	10.6937	10.0179	10.1175	11.0823	10.251
Intermediate	8.19224	8.17046	8.02528	6.67603			9.35559	9.21959	9.34046	8.07844			9.46865	9.99552	10.0664	8.29916			7.63714	8.21155	8.26717	6.34525			9.84754	10.3951	10.463	8.6074
BV	7.84614	6.99072	8.03482	7.25182	8.4821	6.32468	8.17027	8.28877	9.349	8.62226	9.78424	7.74659	8.02988	8.47871	8.89709	8.87035	9.80024	10.0649	6.05142	6.54469	6.9944	6.96666	7.9752	8.26309	8.32296	8.80326	9.23326	9.20755	10.1791	10.4571
	Nugent	Copy Number (GPL)	Copy Number (E)
CTBV-017-1	5	9.3556	8.19224
CTBV-021-1	3	9.81929	8.67194
CTBV-116-2	2	9.03328	7.16129
CTBV-155-1	10	9.349	8.03482
CTBV-243-2	9	8.17027	7.84614
CTBV-248-1	5	9.21959	8.17046
CTBV-258-2	2	9.045	7.81552
CTBV-281-1	8	8.28877	6.99072
CTBV-022-1	0	9.89394	8.61129
CTBV-028-1	4	9.34046	8.02528
CTBV-118-1	9	8.62226	7.25182
CTBV-126-2	9	9.78424	8.4821
CTBV-224-2	0	10.2729	8.99954
CTBV-262-1	3	9.70472	8.39791
CTBV-269-1	6	8.07844	6.67603
CTBV-278-1	7	7.74659	6.32468
Supplementary figures
EC
Log	UP1	UP2	UP3	EC avg
7	12.8348	13.2176	13.3431	13.1318
6.52288	14.3213	14.6064	14.8989	14.6088
6.04576	16.0712	16.3435	16.3335	16.2494
5.56864	17.5987	17.8953	18.2216	17.9052
5.09151	19.4338	19.385	19.7359	19.5182
4.61439	20.707	20.9894	21.1448	20.9471
4.13727	22.6575	23.0185	22.8953	22.8571
3.66015	24.4594	23.9119	24.4551	24.2755
3.18303	25.6983	26.6845	26.3111	26.2313
2.70591	27.3422	28.1378	27.8134	27.7644
2.22879	29.5458	28.7996	29.9618	29.4358
E	0.946346	0.966318	0.95466	0.955706
GPFL
Log	UP1	UP2	UP3	avg
7	21.73	16.6545	20.57	19.6515
6.52288	22.73	18.7159	22.35	21.2653
6.04576	25.37	20.1207	24.01	23.1669
5.56864	27.16	21.6865	24.97	24.6055
5.09151	28.89	23.3294	28.3	26.8398
4.61439	30.85	24.7094	27.98	27.8465
4.13727	30.85	26.8508	28.13	28.6103
3.66015	31.72	28.0956	30.23	30.0152
3.18303	34.07	30.4402	35.41	33.3067
2.70591	35.46	32.4773	35.41	34.4491
2.22879	36.7	35.4644	36.69	36.2848
E	1.09934	0.905194	0.976351	0.964939
GPF
Log	UP1	UP2	UP3	avg
7	15.8795	15.7911	16.19	15.9535
6.52288	17.6543	17.6757	18.2327	17.8543
6.04576	19.1925	18.3542	19.3179	18.9549
5.56864	21.1308	20.4925	21.3944	21.0059
5.09151	22.7414	22.5482	22.8875	22.7257
4.61439	24.3068	24.7713	24.0646	24.3809
4.13727	25.344	26.6575	25.547	25.8495
3.66015	27.4224	28.2615	27.6394	27.7744
3.18303	28.2396	30.0186	29.558	29.272
2.70591	31.592	32.1531	31.3987	31.7146
2.22879	32.2362	30.1673	32.4398	31.6144
E	0.957934	0.925613	0.958514	0.947108
GPL
Log	UP1	UP2	UP3	GPL avg
7	16.3135	17.1364	16.4366	16.6288
6.52288	17.7658	18.2249	17.9276	17.9728
6.04576	19.2401	20.0332	19.1976	19.4903
5.56864	20.8278	21.1119	20.5221	20.8206
5.09151	22.158	22.6189	22.8219	22.5329
4.61439	23.6823	24.7887	24.8087	24.4266
4.13727	25.4554	26.4068	25.7369	25.8664
3.66015	25.7755	29.431	27.1159	27.4408
3.18303	29.1792	31.3403	29.5102	30.0099
2.70591	27.9312	30.9135	31.8539	30.2329
2.22879	31.0714	34.0862	33.6547	32.9374
E	1.15432	0.889927	0.896399	0.966385
1G:9L
Log	UP1	UP2	UP3	avg
7	15.4432	14.9875	15.0668	15.1659
6.52288	16.5442	16.4893	17.048	16.6938
6.04576	18.9519	18.0515	19.1081	18.7038
5.56864	20.1628	19.5489	20.5343	20.082
5.09151	22.0769	21.2186	22.0254	21.7736
4.61439	23.7018	23.0643	23.9382	23.5681
4.13727	25.472	23.72	24.6717	24.6213
3.66015	27.4877	26.691	26.9894	27.056
3.18303	27.8845	28.6187	29.2807	28.5946
2.70591	29.4086	30.098	30.862	30.1229
2.22879	31.2528	30.3369	32.1596	31.2498
E	0.992092	0.959346	0.909716	0.952537
Delta Vaginal samples
	E std								GPL std
D1	5.1995	5.72962	3.9414	5.03577	4.54781	5.1099	4.64537	3.34409	6.30603	6.81868	5.08939	6.14769	5.67582	6.21939	5.77016	4.51177
D2	3.87669	4.1994	2.30207	3.35115	3.09084	3.67772	3.32245	2.71493	5.02681	5.33889	3.50409	4.51859	4.26687	4.8344	4.49084	3.90334
D3	2.52234	3.14522	0.876638	2.07273	0.8271	2.08387	1.93617	0.586977	3.7171	4.31945	2.12563	3.28231	2.07772	3.29308	3.15024	1.84551

## Sheet: B. Patient Metadata
#SampleID	Age	Ethncity	MetronidazoleTx for BV in last 14 days	Chlamydia_NAAT	Gonorrhea_NAAT	Trichomonas_NAAT	Nugent	NugentCat	AmselScore	AmselClue	AmselWhiff	AmselDisch	AmselpH
CTBV017-1	21	Black	NA	CTNeg	GCNeg	TVNeg	5	intermediate	4	CluePos	WhiffPos	DischPos	pHPos
CTBV021-1	24	White	NA	CTNeg	GCNeg	TVNeg	3	normal	1	CluePos	WhiffNeg	DischNeg	pHNeg
CTBV116-2	24	Black	N	CTNeg	GCNeg	NA	0	normal	0	ClueNeg	WhiffNeg	DischNeg	pHNeg
CTBV155-1	26	White	NA	CTNeg	GCNeg	TVPos	8	BV	3	CluePos	WhiffPos	DischNeg	pHPos
CTBV243-2	20	Black	Y	CTPos	GCNeg	TVNeg	7	BV	1	CluePos	WhiffNeg	DischNeg	pHNeg
CTBV248-1	20	White	NA	CTNeg	GCNeg	TVNeg	5	intermediate	3	CluePos	WhiffPos	DischNeg	pHPos
CTBV258-2	21	Black	Y	CTPos	GCNeg	NA	0	normal	2	CluePos	WhiffPos	DischNeg	pHNeg
CTBV281-1	22	White	NA	CTPos	GCPos	TVNeg	7	BV	2	ClueNeg	WhiffPos	DischNeg	pHPos
CTBV022-1	22	White	NA	CTNeg	GCNeg	TVNeg	0	normal	3	CluePos	WhiffPos	DischNeg	pHPos
CTBV028-1	26	Other	NA	CTNeg	GCNeg	TVNeg	4	intermediate	3	CluePos	WhiffPos	DischPos	pHNeg
CTBV118-1	18	Black	NA	CTPos	GCNeg	TVNeg	8	BV	2	ClueNeg	WhiffPos	DischNeg	pHPos
CTBV126-2	20	Black	Y	CTPos	GCNeg	TVNeg	8	BV	0	ClueNeg	WhiffNeg	DischNeg	pHNeg
CTBV224-2	25	White	N	CTInconc	GCNeg	NA	0	normal	1	CluePos	WhiffNeg	DischNeg	pHNeg
CTBV262-1	25	White	NA	CTNeg	GCNeg	TVNeg	0	normal	3	CluePos	WhiffPos	DischPos	pHNeg
CTBV269-1	27	Black	NA	CTPos	GCNeg	TVNeg	6	intermediate	3	CluePos	WhiffPos	DischNeg	pHPos
CTBV278-1	19	Black	NA	CTPos	GCNeg	TVNeg	5	intermediate	3	CluePos	WhiffPos	DischNeg	pHPos

## Sheet: C. Stats tests
	Mean Diff.	95.00% CI of diff.	Below threshold?	Summary	Adjusted P Value
G:P:L Mock Community
106
100% vs. EC std	13.16	9.799 to 16.52	Yes	****	<0.0001
100% vs. G:P:F:L Standard	-1.51	-5.151 to 2.131	No	ns	0.6045
100% vs. G:P:F Standard	-5.023	-8.664 to -1.383	Yes	**	0.0056
100% vs. G:P:L mix std	0.5567	-2.805 to 3.918	No	ns	0.8924
100% vs. 1G:9L Standard	4.36	0.7194 to 8.001	Yes	*	0.0166
105
100% vs. EC std	17.48	14.12 to 20.84	Yes	****	<0.0001
100% vs. G:P:F:L Standard	-3.19	-6.831 to 0.4506	No	ns	0.0947
100% vs. G:P:F Standard	-8.713	-12.35 to -5.073	Yes	****	<0.0001
100% vs. G:P:L mix std	3.087	-0.08154 to 6.255	No	ns	0.0565
100% vs. 1G:9L Standard	3.763	0.1227 to 7.404	Yes	*	0.0417
104
100% vs. EC std	21.51	18.15 to 24.87	Yes	****	<0.0001
100% vs. G:P:F:L Standard	-0.1433	-3.784 to 3.497	No	ns	0.9993
100% vs. G:P:F Standard	-9	-12.64 to -5.359	Yes	****	<0.0001
100% vs. G:P:L mix std	3.237	-0.1245 to 6.598	No	ns	0.0596
100% vs. 1G:9L Standard	8.373	4.733 to 12.01	Yes	****	<0.0001
1G:9LMock Community
106
100% vs. EC std	8.467	3.343 to 13.59	Yes	**	0.0017
100% vs. G:P:F:L Standard	-4.56	-8.416 to -0.7045	Yes	*	0.0181
100% vs. G:P:F Standard	-7.897	-11.75 to -4.041	Yes	****	<0.0001
100% vs. G:P:L mix std	-3.84	-8.964 to 1.284	No	ns	0.1549
100% vs. 1G:9L Standard	1.343	-2.512 to 5.199	No	ns	0.7165
105
100% vs. EC std	10.52	5.396 to 15.64	Yes	***	0.0002
100% vs. G:P:F:L Standard	-6.227	-10.08 to -2.371	Yes	**	0.0013
100% vs. G:P:F Standard	-11.57	-15.42 to -7.711	Yes	****	<0.0001
100% vs. G:P:L mix std	-4.567	-9.690 to 0.5570	No	ns	0.0832
100% vs. 1G:9L Standard	0.7667	-3.089 to 4.622	No	ns	0.9248
104
100% vs. EC std	16.1	10.97 to 21.22	Yes	****	<0.0001
100% vs. G:P:F:L Standard	-3.417	-7.272 to 0.4389	No	ns	0.0902
100% vs. G:P:F Standard	-12.07	-15.93 to -8.218	Yes	****	<0.0001
100% vs. G:P:L mix std	-2.917	-8.040 to 2.207	No	ns	0.3131
100% vs. 1G:9L Standard	5.133	1.278 to 8.989	Yes	**	0.0075
G:P:F Mock Community
106
100% vs. EC std	17.42	1.502 to 33.34	Yes	*	0.0312
100% vs. G:P:F:L Standard	15.36	6.015 to 24.70	Yes	**	0.0011
100% vs. G:P:F Standard	10.77	1.431 to 20.12	Yes	*	0.0214
100% vs. G:P:L mix std	1.582	-14.34 to 17.50	No	ns	0.9616
100% vs. 1G:9L Standard	21.08	11.74 to 30.42	Yes	****	<0.0001
105
100% vs. EC std	30.76	14.84 to 46.68	Yes	***	0.0003
100% vs. G:P:F:L Standard	7.043	-2.299 to 16.39	No	ns	0.1696
100% vs. G:P:F Standard	-2.527	-11.87 to 6.815	No	ns	0.8378
100% vs. G:P:L mix std	0.6133	-15.31 to 16.53	No	ns	0.9941
100% vs. 1G:9L Standard	13.76	4.418 to 23.10	Yes	**	0.0032
104
100% vs. EC std	58.81	42.89 to 74.73	Yes	****	<0.0001
100% vs. G:P:F:L Standard	22.7	13.36 to 32.04	Yes	****	<0.0001
100% vs. G:P:F Standard	12.32	2.975 to 21.66	Yes	**	0.0081
100% vs. G:P:L mix std	15.06	-0.8568 to 30.98	No	ns	0.065
100% vs. 1G:9L Standard	31.07	21.73 to 40.41	Yes	****	<0.0001
Vaginal specimens
	Predicted (LS) mean diff.	95.00% CI of diff.	Below threshold?	Summary	Adjusted P Value
G:P:L:F
Normal	1.772	0.7396 to 2.805	Yes	**	0.0016
Intermediate	1.691	0.4268 to 2.956	Yes	**	0.0095
BV	1.535	0.5026 to 2.568	Yes	**	0.0046
G:P:F
Normal	-0.02363	-1.099 to 1.052	No	ns	0.9999
Intermediate	-0.1507	-1.468 to 1.166	No	ns	0.9851
BV	-0.3558	-1.431 to 0.7195	No	ns	0.7527
G:P:L
Normal	1.352	0.9908 to 1.713	Yes	****	<0.0001
Intermediate	1.233	0.7902 to 1.675	Yes	****	<0.0001
BV	1.172	0.8106 to 1.533	Yes	****	<0.0001
1G:9L
Normal	2.169	1.113 to 3.225	Yes	***	0.0004
Intermediate	2.062	0.7686 to 3.356	Yes	**	0.0028
BV	1.879	0.8226 to 2.935	Yes	**	0.0012
Supplemental
E copy number compare
	Mean Diff.	90.00% CI of diff.	Below threshold?	Summary	Adjusted P Value
G:P:L mock
106 vs. 105	4.317	1.678 to 6.956	Yes	*	0.0218
106 vs. 104	8.347	5.708 to 10.99	Yes	**	0.002
105 vs. 104	4.03	1.391 to 6.669	Yes	*	0.0275
1G:9L mock
106 vs. 105	2.053	-1.465 to 5.571	No	ns	0.3308
106 vs. 104	7.63	4.112 to 11.15	Yes	**	0.008
105 vs. 104	5.577	2.059 to 9.095	Yes	*	0.0242
G:P:F mock
106 vs. 105	5.499	-14.12 to 25.12	No	ns	0.7295
106 vs. 104	28.27	8.652 to 47.89	Yes	*	0.0333
105 vs. 104	22.77	3.153 to 42.40	Yes	ns	0.0654
Delta - Vaginal Samples
	Mean Diff.	95.00% CI of diff.	Below threshold?	Summary	Adjusted P Value
D1 vs. D2	-0.04539	-0.07738 to -0.01340	Yes	**	0.0049
D1 vs. D3	-0.09682	-0.1288 to -0.06483	Yes	****	<0.0001
D2 vs. D3	-0.05143	-0.08342 to -0.01944	Yes	**	0.0016
